# Supplementary material for: Spermidine improves gut barrier integrity and gut microbiota function in diet-induced obese mice
Source: Gut Microbes. 2020 Nov 5;12(1):1832857. doi: 10.1080/19490976.2020.1832857 (PMC7668533; doi:10.1080/19490976.2020.1832857)
Supplement: Supplemental Material [file KGMI_A_1832857_SM6372.zip]

Archive with 16 entries (15 files):
- Supplementary information/
- Supplementary information/FigS1.tif
- Supplementary information/FigS10.tif
- Supplementary information/FigS11.tif
- Supplementary information/FigS12.tif
- Supplementary information/FigS13.tif
- Supplementary information/FigS2.tif
- Supplementary information/FigS3.tif
- Supplementary information/FigS4.tif
- Supplementary information/FigS5.tif
- Supplementary information/FigS6.tif
- Supplementary information/FigS7.tif
- Supplementary information/FigS8.tif
- Supplementary information/Figs9.tif
- Supplementary information/Supplemental figure legend final.docx
- Supplementary information/Supplemental table final.docx
